# Supplementary material for: Sustainable Practices and Microbial Quality of Cattle Offal in Slaughterhouses
Source: Vet Sci. 2025 Feb 11;12(2):153. doi: 10.3390/vetsci12020153 (PMC11861329; doi:10.3390/vetsci12020153)
Supplement: Supplementary file 1 [file vetsci-12-00153-s001.zip]

Archive with 1 entries (1 files):
- vetsci-3361110-supplementary.pdf
